# Supplementary material for: Rapid Color Quality Evaluation of Needle-Shaped Green Tea Using Computer Vision System and Machine Learning Models
Source: Foods. 2024 Aug 12;13(16):2516. doi: 10.3390/foods13162516 (PMC11353727; doi:10.3390/foods13162516)
Supplement: Supplementary file 1 [file foods-13-02516-s001.zip]

Archive with 1 entries (1 files):
- foods-3122075-supplementary.pdf
